# Supplementary material for: Emerging novel coronavirus (2019-nCoV)—current scenario, evolutionary perspective based on genome analysis and recent developments
Source: Vet Q. 2020 Feb 27;40(1):68–76. doi: 10.1080/01652176.2020.1727993 (PMC7054940; doi:10.1080/01652176.2020.1727993)
Supplement: Supplemental Material [file TVEQ_A_1727993_SM0882.zip]

Archive with 2 entries (2 files):
- suppl_data/Supplementary data 1.xlsx
- suppl_data/Supplemtary data 2.xlsx
