# Supplementary material for: Emerging novel coronavirus (2019-nCoV)—current scenario, evolutionary perspective based on genome analysis and recent developments
Source: Vet Q. 2020 Feb 27;40(1):68–76. doi: 10.1080/01652176.2020.1727993 (PMC7054940; doi:10.1080/01652176.2020.1727993)
Supplement: Supplemental Material [file TVEQ_A_1727993_SM0882.zip › suppl_data/Supplementary data 1.xlsx]

## Sheet: Sheet1
Suppl data 1	Nucleotide based percent similarity between current outbreak isolates of 2019-nCoV with other CoVs of different origin is shown in upper triangle
	nCoV_Wuhan-Hu-1_2019_China_NC_045512	nCoV_WIV02_2019_China_MN996527	nCoV_WIV04_2019_China_MN996528	nCoV_WIV05_2019_China_MN996529	nCoV_WIV06_2019_China_MN996530	nCoV_WIV07_2019_China_MN996531	nCoV_HKU-SZ-002a_2020_China_MN938384	nCoV_HKU-SZ-005b_2020_China_MN975262	nCoV_WHU01_2020_China_MN988668	nCoV_WHU02_2020_China_MN988669	nCoV_USA-WA1_2020_USA_MN985325	nCoV_USA-IL1_2020_USA_MN988713	nCoV_USA-CA1_2020_USA_MN994467	nCoV_USA-CA2_2020_USA_MN994468	nCoV_USA-AZ1_2020_USA_MN997409	BatSLCoV_bat-SL-CoVZC45_2017_MG772933	BatSLCoV_bat-SL-CoVZXC21_2015_MG772934	SARS-Related-CoV_BtKY72_2007_Kenya_KY35	BatCoV_BM48-31_2008_Bulgaria_GU190215	BatSARSCoV_WIV16_2013_China_KT444582	BatSARSCoV_HKU3-12_2005_HK_GQ153547	BatSARSCoV_YN2018C_2016_China_MK211377	SARSCoV_NS-1_2003_China_AY508724	SARSCoV_Sino1-11_2003_China_AY485277	SARSCoV_GZ02_2003_China_AY390556	SARSCoV_GD01_2003_China_AY278489	MERSCoV_HCoV-EMC_2012_Netherlands_JX869	MERSCoV_HCoV-EMC_2012_SA_NC_019843	BetaCoV_H123990006_2012_UK_NC_038294	CRCoV_T101_2002_UK_AY150272	CRCoV_02-005_2005_Japan_AB242262	CRCoV_CRCVK39_2008_SK_EU983107	CRCoV_06-075_2007_Japan_AB370269	CRCoV_CRCVK37_2008_SK_EU983106	BCoV_HT317_2018_Vietnam_MK046011	BCoV_CAMAGUEY_2011_Cuba_HE616741	BcoV_Caen_2004_France_KT318124	BCoV_KWD10_2005_SK_AY935646	BCoV_WI-1-SK_1999_USA_AF181469	HuCoV_OC43_1967_USA_S62886	EqCoV_Obihiro12-1_2012_Japan_LC061273	HuCoV_HKU1-SC2521_2017_USA_MK167038
nCoV_Wuhan-Hu-1_2019_China_NC_045512	***	99.3	99.4	99.4	99.4	99.4	100	100	100	100	100	100	100	100	100	78.2	77.6	70.8	71.1	74.5	73.9	73.2	74.6	74.6	74.7	74.6	40	40	40.1	41.1	41	41.1	41.2	41.1	41.4	41.4	41.4	41.5	40.8	40.2	40.1	41	nCoV_Wuhan-Hu-1_2019_China_NC_045512
nCoV_WIV02_2019_China_MN996527		***	100	100	100	100	99.3	99.3	99.3	99.3	99.3	99.3	99.3	99.3	99.3	77.7	77	70.5	70.8	74.1	73.7	73	74.2	74.3	74.3	74.3	40.2	40.2	40.3	41.2	41.1	41.1	41.2	41.1	41.4	41.4	41.4	41.5	40.8	40.2	40.1	40.9	nCoV_WIV02_2019_China_MN996527
nCoV_WIV04_2019_China_MN996528			***	100	100	100	99.4	99.4	99.4	99.4	99.4	99.3	99.3	99.4	99.4	77.7	77	70.6	70.8	74.2	73.6	73	74.3	74.3	74.3	74.3	40.2	40.2	40.2	41.1	41.1	41.1	41.2	41.1	41.4	41.4	41.4	41.5	40.8	40.2	40.2	40.9	nCoV_WIV04_2019_China_MN996528
nCoV_WIV05_2019_China_MN996529				***	100	100	99.4	99.4	99.4	99.4	99.4	99.3	99.3	99.4	99.4	77.7	77	70.6	70.8	74.2	73.6	73	74.3	74.3	74.3	74.3	40.2	40.2	40.2	41.1	41.1	41.1	41.2	41.1	41.4	41.4	41.4	41.5	40.8	40.2	40.2	40.9	nCoV_WIV05_2019_China_MN996529
nCoV_WIV06_2019_China_MN996530					***	100	99.4	99.4	99.4	99.4	99.4	99.3	99.3	99.4	99.4	77.7	77	70.6	70.8	74.2	73.6	73	74.3	74.3	74.3	74.3	40.2	40.2	40.2	41.1	41.1	41.1	41.2	41.1	41.4	41.4	41.4	41.5	40.8	40.2	40.2	40.9	nCoV_WIV06_2019_China_MN996530
nCoV_WIV07_2019_China_MN996531						***	99.4	99.4	99.4	99.4	99.4	99.3	99.3	99.4	99.4	77.7	77	70.6	70.8	74.2	73.6	73	74.3	74.3	74.3	74.3	40.2	40.2	40.2	41.1	41.1	41.1	41.2	41.1	41.4	41.4	41.4	41.5	40.8	40.2	40.2	40.9	nCoV_WIV07_2019_China_MN996531
nCoV_HKU-SZ-002a_2020_China_MN938384							***	100	100	100	100	100	100	100	100	78.2	77.6	70.8	71.1	74.5	73.9	73.2	74.6	74.6	74.7	74.6	40	40	40.1	41.1	41	41.1	41.2	41.1	41.4	41.4	41.4	41.5	40.8	40.2	40.1	41	nCoV_HKU-SZ-002a_2020_China_MN938384
nCoV_HKU-SZ-005b_2020_China_MN975262								***	100	100	100	100	100	100	100	78.2	77.6	70.8	71.1	74.5	73.9	73.2	74.6	74.6	74.7	74.6	40	40	40.1	41.1	41	41.1	41.2	41.1	41.4	41.4	41.4	41.5	40.8	40.2	40.1	41	nCoV_HKU-SZ-005b_2020_China_MN975262
nCoV_WHU01_2020_China_MN988668									***	100	100	100	100	100	100	78.2	77.6	70.8	71.1	74.5	73.9	73.2	74.6	74.6	74.7	74.6	40	40	40.1	41.1	41	41.1	41.2	41.1	41.4	41.4	41.4	41.5	40.8	40.2	40.1	41	nCoV_WHU01_2020_China_MN988668
nCoV_WHU02_2020_China_MN988669										***	100	100	100	100	100	78.2	77.6	70.8	71.1	74.5	73.9	73.2	74.6	74.6	74.7	74.6	40	40	40.1	41.1	41	41.1	41.2	41.1	41.4	41.4	41.4	41.5	40.8	40.2	40.1	41	nCoV_WHU02_2020_China_MN988669
nCoV_USA-WA1_2020_USA_MN985325											***	100	100	100	100	78.2	77.6	70.8	71.1	74.5	73.9	73.2	74.6	74.6	74.7	74.6	40	40	40.1	41.1	41	41.1	41.2	41.1	41.4	41.4	41.4	41.5	40.8	40.2	40.1	41	nCoV_USA-WA1_2020_USA_MN985325
nCoV_USA-IL1_2020_USA_MN988713												***	100	100	100	78.2	77.6	70.8	71	74.5	73.9	73.2	74.6	74.6	74.7	74.6	40	40	40.1	41.1	41	41.1	41.2	41.1	41.4	41.4	41.4	41.5	40.8	40.2	40.1	40.9	nCoV_USA-IL1_2020_USA_MN988713
nCoV_USA-CA1_2020_USA_MN994467													***	100	100	78.3	77.6	70.8	71	74.5	73.9	73.2	74.6	74.7	74.7	74.7	40	40	40.1	41.1	41.1	41.1	41.2	41.1	41.4	41.4	41.4	41.5	40.8	40.2	40.1	40.9	nCoV_USA-CA1_2020_USA_MN994467
nCoV_USA-CA2_2020_USA_MN994468														***	100	78.2	77.6	70.8	71.1	74.5	73.9	73.2	74.6	74.6	74.7	74.6	40	40	40.1	41.1	41	41.1	41.2	41.1	41.4	41.4	41.4	41.5	40.8	40.2	40.1	41	nCoV_USA-CA2_2020_USA_MN994468
nCoV_USA-AZ1_2020_USA_MN997409															***	78.2	77.6	70.8	71.1	74.5	73.9	73.2	74.6	74.6	74.7	74.6	40	40	40.1	41.1	41	41.1	41.2	41.1	41.4	41.4	41.4	41.5	40.8	40.2	40.1	41	nCoV_USA-AZ1_2020_USA_MN997409
BatSLCoV_bat-SL-CoVZC45_2017_MG772933																***	97.3	70.6	70	74.2	76.4	76.2	74.2	74.2	74.2	74.2	38.9	38.9	38.9	40.8	40.8	40.7	40.7	40.7	40.8	40.8	41	40.8	40.3	39.9	40.2	41.3	BatSLCoV_bat-SL-CoVZC45_2017_MG772933
BatSLCoV_bat-SL-CoVZXC21_2015_MG772934																	***	70.6	70	74.4	76.7	76.2	74.3	74.3	74.3	74.2	38.7	38.7	38.8	40.9	40.9	40.8	40.8	40.8	40.7	40.8	41	40.7	40.4	39.9	40.3	41.4	BatSLCoV_bat-SL-CoVZXC21_2015_MG772934
SARS-Related-CoV_BtKY72_2007_Kenya_KY35																		***	78.7	73.5	72.9	72.4	73.3	73.3	73.3	73.2	38.9	38.9	39	40.6	40.6	40.5	40.6	40.5	40.8	40.7	40.4	40.8	40.2	39.7	40.4	40.8	SARS-Related-CoV_BtKY72_2007_Kenya_KY35
BatCoV_BM48-31_2008_Bulgaria_GU190215																			***	72.8	73.1	72.7	72.8	72.9	72.9	72.8	39.2	39.2	39.2	39.8	39.8	39.6	39.8	39.6	39.9	39.9	40	39.9	39.4	38.8	39.4	40.4	BatCoV_BM48-31_2008_Bulgaria_GU190215
BatSARSCoV_WIV16_2013_China_KT444582																				***	78.8	79	95.8	95.8	95.9	95.9	39.7	39.7	39.8	39.8	39.7	39.6	39.8	39.6	40.1	40	40.1	40	39.5	39	39.8	40.5	BatSARSCoV_WIV16_2013_China_KT444582
BatSARSCoV_HKU3-12_2005_HK_GQ153547																					***	88.8	78.4	78.5	78.4	78.4	39.6	39.6	39.6	40.2	40.1	40.1	40.1	40	40.3	40.3	40.2	40.4	40	39	39.5	39.9	BatSARSCoV_HKU3-12_2005_HK_GQ153547
BatSARSCoV_YN2018C_2016_China_MK211377																						***	78.7	78.7	78.7	78.6	38.9	38.9	38.9	39.5	39.5	39.4	39.5	39.3	39.6	39.6	39.6	39.6	39.2	38.2	38.8	39.2	BatSARSCoV_YN2018C_2016_China_MK211377
SARSCoV_NS-1_2003_China_AY508724																							***	99.9	99.7	99.7	39.7	39.7	39.8	40.1	40.1	40	40.2	40	40.3	40.3	40.3	40.3	39.9	39.2	39.8	40.7	SARSCoV_NS-1_2003_China_AY508724
SARSCoV_Sino1-11_2003_China_AY485277																								***	99.7	99.7	39.7	39.7	39.8	40.1	40.1	40	40.3	40	40.3	40.3	40.3	40.3	39.9	39.2	39.9	40.7	SARSCoV_Sino1-11_2003_China_AY485277
SARSCoV_GZ02_2003_China_AY390556																									***	99.9	39.8	39.8	39.8	40.1	40.1	40	40.3	40	40.3	40.3	40.3	40.3	39.9	39.2	39.9	40.7	SARSCoV_GZ02_2003_China_AY390556
SARSCoV_GD01_2003_China_AY278489																										***	39.7	39.7	39.8	40.1	40	40	40.2	39.9	40.3	40.3	40.3	40.3	39.9	39.2	39.9	40.6	SARSCoV_GD01_2003_China_AY278489
MERSCoV_HCoV-EMC_2012_Netherlands_JX869																											***	100	99.8	46.9	46.9	46.7	46.8	46.6	46.9	46.8	47.1	47	46.9	46.1	45.5	45.5	MERSCoV_HCoV-EMC_2012_Netherlands_JX869
MERSCoV_HCoV-EMC_2012_SA_NC_019843																												***	99.8	46.9	46.9	46.7	46.8	46.6	46.9	46.8	47.1	47	46.9	46.1	45.5	45.5	MERSCoV_HCoV-EMC_2012_SA_NC_019843
BetaCoV_H123990006_2012_UK_NC_038294																													***	46.9	46.9	46.7	46.9	46.7	46.9	46.8	47.2	47	46.9	46.1	45.5	45.6	BetaCoV_H123990006_2012_UK_NC_038294
CRCoV_T101_2002_UK_AY150272																														***	99.1	98.8	99	98.8	95.9	96.1	96.4	96.5	96	92.7	80	68.8	CRCoV_T101_2002_UK_AY150272
CRCoV_02-005_2005_Japan_AB242262																															***	99.3	99.3	99.2	96.2	96.4	96.6	96.8	96.3	92.9	80.2	68.9	CRCoV_02-005_2005_Japan_AB242262
CRCoV_CRCVK39_2008_SK_EU983107																																***	99.1	99.7	96	96.2	96.5	96.6	96.1	92.7	80	68.9	CRCoV_CRCVK39_2008_SK_EU983107
CRCoV_06-075_2007_Japan_AB370269																																	***	99.1	96.1	96.3	96.5	96.7	96.2	92.8	80.3	68.8	CRCoV_06-075_2007_Japan_AB370269
CRCoV_CRCVK37_2008_SK_EU983106																																		***	96	96.2	96.4	96.6	96	92.7	80	68.9	CRCoV_CRCVK37_2008_SK_EU983106
BCoV_HT317_2018_Vietnam_MK046011																																			***	99.3	97.4	98.5	96.8	92.7	80.4	68.8	BCoV_HT317_2018_Vietnam_MK046011
BCoV_CAMAGUEY_2011_Cuba_HE616741																																				***	97.6	98.7	96.9	93	80.4	68.9	BCoV_CAMAGUEY_2011_Cuba_HE616741
BcoV_Caen_2004_France_KT318124																																					***	97.8	96.8	93.1	80.4	69	BcoV_Caen_2004_France_KT318124
BCoV_KWD10_2005_SK_AY935646																																						***	97.4	93.1	80.4	69	BCoV_KWD10_2005_SK_AY935646
BCoV_WI-1-SK_1999_USA_AF181469																																							***	92.7	79.2	68.2	BCoV_WI-1-SK_1999_USA_AF181469
HuCoV_OC43_1967_USA_S62886																																								***	78.9	67.3	HuCoV_OC43_1967_USA_S62886
EqCoV_Obihiro12-1_2012_Japan_LC061273																																									***	68.2	EqCoV_Obihiro12-1_2012_Japan_LC061273
HuCoV_HKU1-SC2521_2017_USA_MK167038																																										***	HuCoV_HKU1-SC2521_2017_USA_MK167038
	nCoV_Wuhan-Hu-1_2019_China_NC_045512	nCoV_WIV02_2019_China_MN996527	nCoV_WIV04_2019_China_MN996528	nCoV_WIV05_2019_China_MN996529	nCoV_WIV06_2019_China_MN996530	nCoV_WIV07_2019_China_MN996531	nCoV_HKU-SZ-002a_2020_China_MN938384	nCoV_HKU-SZ-005b_2020_China_MN975262	nCoV_WHU01_2020_China_MN988668	nCoV_WHU02_2020_China_MN988669	nCoV_USA-WA1_2020_USA_MN985325	nCoV_USA-IL1_2020_USA_MN988713	nCoV_USA-CA1_2020_USA_MN994467	nCoV_USA-CA2_2020_USA_MN994468	nCoV_USA-AZ1_2020_USA_MN997409	BatSLCoV_bat-SL-CoVZC45_2017_MG772933	BatSLCoV_bat-SL-CoVZXC21_2015_MG772934	SARS-Related-CoV_BtKY72_2007_Kenya_KY35	BatCoV_BM48-31_2008_Bulgaria_GU190215	BatSARSCoV_WIV16_2013_China_KT444582	BatSARSCoV_HKU3-12_2005_HK_GQ153547	BatSARSCoV_YN2018C_2016_China_MK211377	SARSCoV_NS-1_2003_China_AY508724	SARSCoV_Sino1-11_2003_China_AY485277	SARSCoV_GZ02_2003_China_AY390556	SARSCoV_GD01_2003_China_AY278489	MERSCoV_HCoV-EMC_2012_Netherlands_JX869	MERSCoV_HCoV-EMC_2012_SA_NC_019843	BetaCoV_H123990006_2012_UK_NC_038294	CRCoV_T101_2002_UK_AY150272	CRCoV_02-005_2005_Japan_AB242262	CRCoV_CRCVK39_2008_SK_EU983107	CRCoV_06-075_2007_Japan_AB370269	CRCoV_CRCVK37_2008_SK_EU983106	BCoV_HT317_2018_Vietnam_MK046011	BCoV_CAMAGUEY_2011_Cuba_HE616741	BcoV_Caen_2004_France_KT318124	BCoV_KWD10_2005_SK_AY935646	BCoV_WI-1-SK_1999_USA_AF181469	HuCoV_OC43_1967_USA_S62886	EqCoV_Obihiro12-1_2012_Japan_LC061273	HuCoV_HKU1-SC2521_2017_USA_MK167038
