# Supplementary material for: Emerging novel coronavirus (2019-nCoV)—current scenario, evolutionary perspective based on genome analysis and recent developments
Source: Vet Q. 2020 Feb 27;40(1):68–76. doi: 10.1080/01652176.2020.1727993 (PMC7054940; doi:10.1080/01652176.2020.1727993)
Supplement: Supplemental Material [file TVEQ_A_1727993_SM0882.zip › suppl_data/Supplemtary data 2.xlsx]

## Sheet: Sheet1
Suppl data 2	Amino acid based percent similarity between current outbreak isolates of 2019-nCoV with other CoVs of different origin is shown in upper triangle
	nCoV_Wuhan_Hu_1_2019_China_YP_009724390	nCoV_WIV02_2019_China_QHR63250	nCoV_WIV04_2019_China_QHR63260	nCoV_WIV05_2019_China_QHR63270	nCoV_WIV06_2019_China_QHR63280	nCoV_WIV07_2019_China_QHR63290	nCoV_HKU_SZ_002a_2020_China_QHN73795	nCoV_HKU_SZ_005b_2020_China_QHN73810	nCoV_WHU01_2020_China_QHO62107	nCoV_WHU02_2020_China_QHO62112	nCoV_USA_WA1_2020_USA_QHO60595	nCoV_USA_IL1_2020_USA_QHO62877	nCoV_USA_CA1_2020_USA_QHQ71963	nCoV_USA_CA2_2020_USA_QHQ71973	nCoV_USA_AZ1_2020_USA_QHQ82464	BatSLCoV_bat_SL_CoVZC45_2017_AVP78031	BatSLCoV_bat_SL_CoVZXC21_2015_AVP78042	SARS_Related_CoV_BtKY72_2007_Kenya_APO4	BatCoV_BM48_31_2008_Bulgaria_ADK66841	BatSARSCoV_WIV16_2013_China_ALK02457	BatSARSCoV_HKU3_12_2005_HK_ADE34812	BatSARSCoV_YN2018C_2016_China_QDF43830	SARSCoV_NS_1_2003_China_AAR91586	SARSCoV_Sino1_11_2003_China_AAR23250	SARSCoV_GZ02_2003_China_AAS00003	SARSCoV_GD01_2003_China_AAP51227	MERSCoV_HCoV_EMC_2012_Netherlands_AFS88	MERSCoV_HCoV_EMC_2012_SA_YP_009047204	BetaCoV_H123990006_2012_UK_YP_007188579	CRCoV_T101_2002_UK_AAO06124	CRCoV_02_005_2005_Japan_BAE96086	CRCoV_CRCVK39_2008_SK_ACL93320	CRCoV_06_075_2007_Japan_BAG48179	CRCoV_CRCVK37_2008_SK_ACL93319	BCoV_HT317_2018_Vietnam_QBG67080	BCoV_CAMAGUEY_2011_Cuba_CCE89341	BcoV_Caen_2004_France_AMQ23500	BCoV_KWD10_2005_SK_AAX38498	BCoV_WI_1_SK_1999_USA_AAG52663	HuCoV_OC43_1967_USA_AAB27260	EqCoV_Obihiro12_1_2012_Japan_BAS18856	HuCoV_HKU1_SC2521_2017_USA_AZS52618
nCoV_Wuhan_Hu_1_2019_China_YP_009724390	***	100	100	100	100	100	100	100	100	100	100	100	100	100	100	81.8	81.2	72.4	72.3	78.1	77.8	77	76.9	77	77.1	77.1	26.8	26.8	26.8	28.8	29.1	28.8	29	28.8	28.7	28.6	28.5	29.1	16.9	28	29.2	26.8	nCoV_Wuhan_Hu_1_2019_China_YP_009724390
nCoV_WIV02_2019_China_QHR63250		***	100	100	100	100	100	100	100	100	100	100	100	100	100	81.8	81.2	72.4	72.3	78.1	77.8	77	76.9	77	77.1	77.1	26.6	26.6	26.6	28.6	28.9	28.5	28.8	28.6	28.5	28.4	28.3	28.7	16.9	29.3	29	26.6	nCoV_WIV02_2019_China_QHR63250
nCoV_WIV04_2019_China_QHR63260			***	100	100	100	100	100	100	100	100	100	100	100	100	81.8	81.2	72.4	72.3	78.1	77.8	77	76.9	77	77.1	77.1	26.6	26.6	26.6	28.6	28.9	28.5	28.8	28.6	28.5	28.4	28.3	28.7	16.9	29.3	29	26.6	nCoV_WIV04_2019_China_QHR63260
nCoV_WIV05_2019_China_QHR63270				***	100	100	100	100	100	100	100	100	100	100	100	81.8	81.2	72.4	72.3	78.1	77.8	77	76.9	77	77.1	77.1	26.6	26.6	26.6	28.6	28.9	28.5	28.8	28.6	28.5	28.4	28.3	28.7	16.9	29.3	29	26.6	nCoV_WIV05_2019_China_QHR63270
nCoV_WIV06_2019_China_QHR63280					***	100	100	100	100	100	100	100	100	100	100	81.8	81.2	72.4	72.3	78.1	77.8	77	76.9	77	77.1	77.1	26.6	26.6	26.6	28.6	28.9	28.5	28.8	28.6	28.5	28.4	28.3	28.7	16.9	29.3	29	26.6	nCoV_WIV06_2019_China_QHR63280
nCoV_WIV07_2019_China_QHR63290						***	100	100	100	100	100	100	100	100	100	81.8	81.2	72.4	72.3	78.1	77.8	77	76.9	77	77.1	77.1	26.6	26.6	26.6	28.6	28.9	28.5	28.8	28.6	28.5	28.4	28.3	28.7	16.9	29.3	29	26.6	nCoV_WIV07_2019_China_QHR63290
nCoV_HKU_SZ_002a_2020_China_QHN73795							***	100	100	100	100	100	100	100	100	81.8	81.2	72.4	72.3	78.1	77.8	77	76.9	77	77.1	77.1	26.8	26.8	26.8	28.8	29.1	28.8	29	28.8	28.7	28.6	28.5	29.1	16.9	28	29.2	26.8	nCoV_HKU_SZ_002a_2020_China_QHN73795
nCoV_HKU_SZ_005b_2020_China_QHN73810								***	100	100	100	100	100	100	100	81.8	81.2	72.4	72.3	78.1	77.8	77	76.9	77	77.1	77.1	26.8	26.8	26.8	28.8	29.1	28.8	29	28.8	28.7	28.6	28.5	29.1	16.9	28	29.2	26.8	nCoV_HKU_SZ_005b_2020_China_QHN73810
nCoV_WHU01_2020_China_QHO62107									***	100	100	100	100	100	100	81.8	81.2	72.4	72.3	78.1	77.8	77	76.9	77	77.1	77.1	26.8	26.8	26.8	28.8	29.1	28.8	29	28.8	28.7	28.6	28.5	29.1	16.9	28	29.2	26.8	nCoV_WHU01_2020_China_QHO62107
nCoV_WHU02_2020_China_QHO62112										***	100	100	100	100	100	81.8	81.2	72.4	72.3	78.1	77.8	77	76.9	77	77.1	77.1	26.8	26.8	26.8	28.8	29.1	28.8	29	28.8	28.7	28.6	28.5	29.1	16.9	28	29.2	26.8	nCoV_WHU02_2020_China_QHO62112
nCoV_USA_WA1_2020_USA_QHO60595											***	100	100	100	100	81.8	81.2	72.4	72.3	78.1	77.8	77	76.9	77	77.1	77.1	26.8	26.8	26.8	28.8	29.1	28.8	29	28.8	28.7	28.6	28.5	29.1	16.9	28	29.2	26.8	nCoV_USA_WA1_2020_USA_QHO60595
nCoV_USA_IL1_2020_USA_QHO62877												***	100	100	100	81.8	81.2	72.4	72.3	78.1	77.8	77	76.9	77	77.1	77.1	26.8	26.8	26.8	28.8	29.1	28.8	29	28.8	28.7	28.6	28.5	29.1	16.9	28	29.2	26.8	nCoV_USA_IL1_2020_USA_QHO62877
nCoV_USA_CA1_2020_USA_QHQ71963													***	100	100	81.8	81.2	72.4	72.3	78.1	77.8	77	76.9	77	77.1	77.1	26.8	26.8	26.8	28.8	29.1	28.8	29	28.8	28.7	28.6	28.5	29.1	16.9	28	29.2	26.8	nCoV_USA_CA1_2020_USA_QHQ71963
nCoV_USA_CA2_2020_USA_QHQ71973																81.8	81.2	72.4	72.3	78.1	77.8	77	76.9	77	77.1	77.1	26.8	26.8	26.8	28.8	29.1	28.8	29	28.8	28.7	28.6	28.5	29.1	16.9	28	29.2	26.8	nCoV_USA_CA2_2020_USA_QHQ71973
nCoV_USA_AZ1_2020_USA_QHQ82464																81.8	81.2	72.4	72.3	78.1	77.8	77	76.9	77	77.1	77.1	26.8	26.8	26.8	28.8	29.1	28.8	29	28.8	28.7	28.6	28.5	29.1	16.9	28	29.2	26.8	nCoV_USA_AZ1_2020_USA_QHQ82464
BatSLCoV_bat_SL_CoVZC45_2017_AVP78031																***	98.6	71.9	71.1	77.1	83	81.8	76.8	77	76.9	76.8	27.5	27.5	27.5	29.2	29.6	28.9	30	29.5	29.9	29.5	29.9	29.8	17.6	29.7	29.8	27.2	BatSLCoV_bat_SL_CoVZC45_2017_AVP78031
BatSLCoV_bat_SL_CoVZXC21_2015_AVP78042																	***	71.1	70.8	77.3	83	81.7	77.1	77.3	77.2	77.1	28.6	28.6	28.6	29.3	29.2	28.6	29.3	29.1	29.2	29.2	28.9	29.7	17.3	29.6	28.8	27.3	BatSLCoV_bat_SL_CoVZXC21_2015_AVP78042
SARS_Related_CoV_BtKY72_2007_Kenya_APO4																		***	82.8	75.9	75.4	75.3	75.4	75.4	75.5	75.5	26.1	26.1	26.1	27.7	27.9	27.6	27.4	27.4	28.2	27.9	28.2	28.9	15.5	27.9	27.5	27.4	SARS_Related_CoV_BtKY72_2007_Kenya_APO4
BatCoV_BM48_31_2008_Bulgaria_ADK66841																			***	75.6	75.4	75.4	75.3	75.4	75.5	75.4	28	28	28	26.5	27.2	27.4	27.6	27.6	28	27.6	27.7	28.8	14.5	27.6	27.8	28.8	BatCoV_BM48_31_2008_Bulgaria_ADK66841
BatSARSCoV_WIV16_2013_China_ALK02457																				***	79.9	80.5	97	97.1	97.3	97.2	28.1	28.1	28.1	29.2	29.2	29.2	29.5	29.2	29.3	29.2	29.3	29.4	17.7	28.8	28.7	28.5	BatSARSCoV_WIV16_2013_China_ALK02457
BatSARSCoV_HKU3_12_2005_HK_ADE34812																					***	95.5	79.3	79.5	79.3	79.2	27.1	27.1	26.2	29.4	29.5	29.3	29.1	29.3	29.6	29.2	29.1	29.3	16.6	29	29.7	28.7	BatSARSCoV_HKU3_12_2005_HK_ADE34812
BatSARSCoV_YN2018C_2016_China_QDF43830																						***	79.9	80	79.9	79.8	27.9	27.9	26.8	29.1	28.7	28.7	29.6	28.7	29.5	29.3	29.3	29.4	16.6	29.4	29.8	28	BatSARSCoV_YN2018C_2016_China_QDF43830
SARSCoV_NS_1_2003_China_AAR91586																							***	99.8	99.4	99.4	27.5	27.5	27.5	29.4	29.6	29.2	29.6	29.2	29.3	29.5	29.7	29.8	18	28.9	29.2	27.3	SARSCoV_NS_1_2003_China_AAR91586
SARSCoV_Sino1_11_2003_China_AAR23250																								***	99.4	99.3	27.5	27.5	27.5	29.5	29.6	29.2	29.7	29.2	29.4	29.6	29.7	29.9	18.1	28.9	29.2	27.3	SARSCoV_Sino1_11_2003_China_AAR23250
SARSCoV_GZ02_2003_China_AAS00003																									***	99.8	27.3	27.3	27.3	29.4	29.6	29.2	29.6	29.2	29.3	29.5	29.7	29.8	18	29	29.1	27.3	SARSCoV_GZ02_2003_China_AAS00003
SARSCoV_GD01_2003_China_AAP51227																										***	27.3	27.3	27.3	29.4	29.6	29.2	29.6	29.2	29.3	29.5	29.7	29.8	18.1	29	29.1	27.4	SARSCoV_GD01_2003_China_AAP51227
MERSCoV_HCoV_EMC_2012_Netherlands_AFS88																											***	100	99.9	28.5	28.6	27.9	29	28.2	28.6	28.6	28.6	28.5	16.2	27.9	28.8	29.3	MERSCoV_HCoV_EMC_2012_Netherlands_AFS88
MERSCoV_HCoV_EMC_2012_SA_YP_009047204																											0	***	99.9	28.5	28.6	27.9	29	28.2	28.6	28.6	28.6	28.5	16.2	27.9	28.8	29.3	MERSCoV_HCoV_EMC_2012_SA_YP_009047204
BetaCoV_H123990006_2012_UK_YP_007188579																													***	28	28.6	27.9	28.6	28.2	28.6	28.6	28.6	28.5	16.2	28.2	28.8	29.6	BetaCoV_H123990006_2012_UK_YP_007188579
CRCoV_T101_2002_UK_AAO06124																														***	98.5	97.8	98.5	97.9	95	94.9	95	95.1	94.2	89.9	80.1	65.1	CRCoV_T101_2002_UK_AAO06124
CRCoV_02_005_2005_Japan_BAE96086																															***	98.7	99	98.8	95.5	95.4	95.5	95.5	94.9	90.2	80.4	65.1	CRCoV_02_005_2005_Japan_BAE96086
CRCoV_CRCVK39_2008_SK_ACL93320																																***	98.5	99.3	95.2	95	95.2	95.3	94.3	90.1	80.2	65	CRCoV_CRCVK39_2008_SK_ACL93320
CRCoV_06_075_2007_Japan_BAG48179																																	***	98.7	95.5	95.4	95.5	95.6	94.9	90.4	80.3	65.2	CRCoV_06_075_2007_Japan_BAG48179
CRCoV_CRCVK37_2008_SK_ACL93319																																		***	95.3	95.2	95.2	95.3	94.4	90.4	80.3	65.1	CRCoV_CRCVK37_2008_SK_ACL93319
BCoV_HT317_2018_Vietnam_QBG67080																																			***	99.3	98.2	98.5	96.7	91.6	81.7	65.8	BCoV_HT317_2018_Vietnam_QBG67080
BCoV_CAMAGUEY_2011_Cuba_CCE89341																																				***	98	98.3	96.7	91.8	81.5	65.7	BCoV_CAMAGUEY_2011_Cuba_CCE89341
BcoV_Caen_2004_France_AMQ23500																																					***	98	96	91.5	81.2	65.7	BcoV_Caen_2004_France_AMQ23500
BCoV_KWD10_2005_SK_AAX38498																																						***	96.6	91.6	81.6	65.8	BCoV_KWD10_2005_SK_AAX38498
BCoV_WI_1_SK_1999_USA_AAG52663																																							***	88.1	72.2	58.9	BCoV_WI_1_SK_1999_USA_AAG52663
HuCoV_OC43_1967_USA_AAB27260																																								***	78.7	63.9	HuCoV_OC43_1967_USA_AAB27260
EqCoV_Obihiro12_1_2012_Japan_BAS18856																																									***	66	EqCoV_Obihiro12_1_2012_Japan_BAS18856
HuCoV_HKU1_SC2521_2017_USA_AZS52618																																										***	HuCoV_HKU1_SC2521_2017_USA_AZS52618
	nCoV_Wuhan_Hu_1_2019_China_YP_009724390	nCoV_WIV02_2019_China_QHR63250	nCoV_WIV04_2019_China_QHR63260	nCoV_WIV05_2019_China_QHR63270	nCoV_WIV06_2019_China_QHR63280	nCoV_WIV07_2019_China_QHR63290	nCoV_HKU_SZ_002a_2020_China_QHN73795	nCoV_HKU_SZ_005b_2020_China_QHN73810	nCoV_WHU01_2020_China_QHO62107	nCoV_WHU02_2020_China_QHO62112	nCoV_USA_WA1_2020_USA_QHO60595	nCoV_USA_IL1_2020_USA_QHO62877	nCoV_USA_CA1_2020_USA_QHQ71963	nCoV_USA_CA2_2020_USA_QHQ71973	nCoV_USA_AZ1_2020_USA_QHQ82464	BatSLCoV_bat_SL_CoVZC45_2017_AVP78031	BatSLCoV_bat_SL_CoVZXC21_2015_AVP78042	SARS_Related_CoV_BtKY72_2007_Kenya_APO4	BatCoV_BM48_31_2008_Bulgaria_ADK66841	BatSARSCoV_WIV16_2013_China_ALK02457	BatSARSCoV_HKU3_12_2005_HK_ADE34812	BatSARSCoV_YN2018C_2016_China_QDF43830	SARSCoV_NS_1_2003_China_AAR91586	SARSCoV_Sino1_11_2003_China_AAR23250	SARSCoV_GZ02_2003_China_AAS00003	SARSCoV_GD01_2003_China_AAP51227	MERSCoV_HCoV_EMC_2012_Netherlands_AFS88	MERSCoV_HCoV_EMC_2012_SA_YP_009047204	BetaCoV_H123990006_2012_UK_YP_007188579	CRCoV_T101_2002_UK_AAO06124	CRCoV_02_005_2005_Japan_BAE96086	CRCoV_CRCVK39_2008_SK_ACL93320	CRCoV_06_075_2007_Japan_BAG48179	CRCoV_CRCVK37_2008_SK_ACL93319	BCoV_HT317_2018_Vietnam_QBG67080	BCoV_CAMAGUEY_2011_Cuba_CCE89341	BcoV_Caen_2004_France_AMQ23500	BCoV_KWD10_2005_SK_AAX38498	BCoV_WI_1_SK_1999_USA_AAG52663	HuCoV_OC43_1967_USA_AAB27260	EqCoV_Obihiro12_1_2012_Japan_BAS18856	HuCoV_HKU1_SC2521_2017_USA_AZS52618
